# Supplementary material for: Application of mNGS in the Etiological Diagnosis of Thoracic and Abdominal Infection in Patients With End-Stage Liver Disease
Source: Front Cell Infect Microbiol. 2022 Jan 5;11:741220. doi: 10.3389/fcimb.2021.741220 (PMC8766839; doi:10.3389/fcimb.2021.741220)
Supplement: Supplementary file 1 [file Table_1.xlsx]

## Sheet: Table S1
Table S1. The detailed information and detected results of patients.
Patients number	Causes of ESLD	Sample types	mNGS results	Pathogens types	Detected pathogens by mNGS	Numbers of unique reads	Culture results	PMN counts
P1	Alcohol	Ascites	Suspected	Fungi	Chaetomium globosum	129	Negative	69
P2	Alcohol	Ascites	Suspected	Fungi	Candida intermedia	9	Negative	9
P3	HBV	Ascites	Suspected	Bacteria/G-	Pseudomonas stutzeri	2670	Negative	10
				Bacteria/G-	Acinetobacter baumannii	44
				dsDNA	Human betaherpesvirus 5	1
P4	HBV	Ascites	Negative	Negative	Negative	0	Staphylococcus epidermidis	540
P5	Alcohol	Ascites	Suspected	Bacteria/G+	Corynebacterium aurimucosum	863	Negative	94
				Bacteria/G+	Staphylococcus haemolyticus	667
P6	HBV	Ascites	Negative	Negative	Negative	0	Negative	26
P7	HBV	Ascites	Positive	dsDNA	Human betaherpesvirus 5	17	Negative	29
P8	HBV	Ascites	Positive	Bacteria/G+	Enterococcus faecium	1971	Staphylococcus epidermidis	26
				Bacteria/G-	Escherichia coli	819
				Bacteria/G-	Klebsiella pneumoniae	630
				Fungi	Candida tropicalis	73
				Fungi	Candida albicans	12
P9	HBV	Ascites	Positive	dsDNA	Hepatitis B virus	2	Negative	66
P10	HBV	Ascites	Suspected	Bacteria/G+	Streptococcus dysgalactiae	2	Negative	8
				dsDNA	Human betaherpesvirus 5	4
P11	Alcohol	Ascites	Suspected	Bacteria/G-	Klebsiella pneumoniae	1	Negative	33
				Bacteria/G+	Staphylococcus haemolyticus	9
				dsDNA	Human betaherpesvirus 5	1
P12	Unknown causes	Ascites	Suspected	dsDNA	Human betaherpesvirus 5	2	Negative	3
P14	HBV	Ascites	Positive	dsDNA	Hepatitis B virus	5	Negative	60
P15	Unknown causes	Ascites	Negative	Negative	Negative	0	Negative	34
P16	Unknown causes	Ascites	Positive	Bacteria/G+	Enterococcus faecalis	38492	Negative	35
P18	Unknown causes	Ascites	Positive	Bacteria/G+	Bacillus cereus	46	Negative	59
				Bacteria/G+	Leuconostoc lactis	26
P20	Unknown causes	Ascites	Suspected	Fungi	Candida parapsilosis	4	Negative	4
				acid-fast	Mycobacterium tuberculosis	1
P21	Unknown causes	Ascites	Positive	dsDNA	Human betaherpesvirus 5	12	Negative	12
P22	Autoimmunity	Ascites	Suspected	Bacteria/G+	Streptococcus mutans	14	Acinetobacter baumannii, Enterococcus faecalis, Staphylococcus epidermidis	425
P24	Unknown causes	Ascites	Suspected	ssDNA	Torque teno virus	1	Negative	1952
P25	HBV	Ascites	Positive	dsDNA	Human gammaherpesvirus 4	4	Escherichia coli	606
P26	HCV	Ascites	Positive	ssDNA	Torque teno virus	13	Negative	49
				Bacteria/G-	Enterobacter hormaechei	8
				Bacteria/G-	Prevotella pleuritidis	50
				dsDNA	Human betaherpesvirus 5	1
P27	Unknown causes	Ascites	Positive	Bacteria/G+	Staphylococcus aureus	84	Negative	88
P28	Alcohol	Ascites	Suspected	Fungi	Aspergillus glaucus	8	Negative	32
				Fungi	Fusarium tricinctum	10
P29	Unknown causes	Ascites	Positive	Bacteria/G+	Enterococcus gallinarum	5	Negative	6135
				Bacteria/G-	Elizabethkingia miricola	5
				Bacteria/G+	Leuconostoc mesenteroides	14
				dsDNA	Human betaherpesvirus 5	49
				Parasite	Diploscapter coronatus	74
P30	Alcohol	Ascites	Positive	dsDNA	Human betaherpesvirus 5	41	Negative	24
P31	Autoimmunity	Ascites	Suspected	Bacteria/G+	Actinomyces hongkonggensis	25	Negative	90
P32	HBV	Ascites	Suspected	dsDNA	Hepatitis B virus	1	Negative	37
P33	Unknown causes	Ascites	Negative	Negative	Negative	0	Negative	70
P34	Unknown causes	Ascites	Suspected	Bacteria/G+	Enterococcus faecalis	10	Negative	60
P35	HCV	Ascites	Suspected	Bacteria/G+	Enterococcus faecium	6	Negative	18
P36	Alcohol	Ascites	Positive	Bacteria/G-	Neisseria sicca	4487	Negative	509
				Bacteria/G+	Actinomyces oris	1570
				Bacteria/G+	Streptococcus sanguinis	1322
				dsDNA	Human gammaherpesvirus 4	3
P37	Autoimmunity	Ascites	Negative	Negative	Negative	0	Negative	26
P38	HBV	Ascites	Negative	Negative	Negative	0	Negative	1150
P39	HBV	Ascites	Suspected	Bacteria/G-	Bacteroides thetaiotaomicron	190	Staphylococcus epidermidis	60
				Bacteria/G+	Nocardia asteroide	1
P41	Autoimmunity	Ascites	Positive	Fungi	Cryptococcus neoformans	8	Cryptococcus neoformans	64
P42	HEV	Ascites	Suspected	ssDNA	Torque teno virus	1	Staphylococcus capitis subspecies	33
				Bacteria/G+	Clostridium perfringens	2
P43	Unknown causes	Ascites	Negative	Negative	Negative	0	Negative	37
P44	HCV	Ascites	Positive	Bacteria/G+	Clostridioides difficile	77	Clostridioides difficile	157
				dsDNA	Human betaherpesvirus 5	24
P45	HBV	Ascites	Negative	Negative	Negative	0	Negative	135
P46	Alcohol	Ascites	Positive	Fungi	Candida albicans	150	Negative	4
				dsDNA	Human betaherpesvirus 5	34
				Fungi	Aspergillus flavus	30
P47	Unknown causes	Ascites	Negative	Negative	Negative	0	Enterococcus casseliflavus, Klebsiella pneumoniae	21
P49	HCV	Pleural effusion	Positive	dsDNA	Human betaherpesvirus 5	348	Negative	2323
				Fungi	Lichtheimia corymbifera	8
P50	HBV	Pleural effusion	Negative	Negative	Negative	0	Negative	76
P51	Alcohol	Pleural effusion	Negative	Negative	Negative	0	Negative	17
P53	Unknown causes	Pleural effusion	Positive	Bacteria/G-	Acinetobacter baumannii	26	Negative	33
P54	HBV	Pleural effusion	Positive	dsDNA	Human gammaherpesvirus 4	216	Negative	137
P55	HCV	Pleural effusion	Suspected	Bacteria/G-	Escherichia coli	6	Negative	43
P56	HBV	Pleural effusion	Negative	Negative	Negative	0	Negative	17
P57	Unknown causes	Pleural effusion	Suspected	Bacteria/G-	Pseudomonas aeruginosa	94	Negative	35
P58	HBV	Pleural effusion	Negative	Negative	Negative	0	Negative	915
P60	HCV	Pleural effusion	Suspected	Fungi	Aspergillus flavus	18	Staphylococcus capitis subspecies	17
P61	Unknown causes	Pleural effusion	Suspected	Bacteria/G+	Bacillus cereus	78	Negative	25
P63	HBV	Pleural effusion	Suspected	acid-fast	Mycobacterium tuberculosis complex	1	Negative	869
P66	Unknown causes	Pleural effusion	Suspected	Bacteria/G+	Corynebacterium afermentans	236	Negative	69
				Bacteria/G+	Staphylococcus aureus	25
P67	Unknown causes	Pleural effusion	Positive	Fungi	Aspergillus thermomutatus	33	Negative	165
				ssDNA	Torque teno virus	703
				Bacteria/G+	Streptococcus pneumoniae	226
				Bacteria/G-	Klebsiella pneumoniae	2
				dsDNA	Human betaherpesvirus 5	2
				Bacteria/G+	Enterococcus casseliflavus	23
P68	Unknown causes	Ascites	Positive	Bacteria/G-	Serratia marcescens	44	Negative	37
				dsDNA	Human betaherpesvirus 5	46
P69	HBV	Ascites	Negative	Negative	Negative	0	Negative	26
P70	HBV	Ascites	Suspected	dsDNA	Human betaherpesvirus 5	3	Negative	102
P71	Alcohol	Ascites	Positive	dsDNA	Human betaherpesvirus 5	125	Negative	11
P72	Alcohol	Ascites	Positive	Fungi	Candida tropicalis	1028	Candida tropicalis, Enterococcus faecalis	237
				dsDNA	Human betaherpesvirus 5	19
P73	HBV	Ascites	Positive	Bacteria/G+	Staphylococcus epidermidis	1236	Negative	480
P74	HBV	Ascites	Positive	dsDNA	Human betaherpesvirus 5	26	Negative	50
P75	HBV	Ascites	Negative	Negative	Negative	0	Negative	15
P76	HBV	Ascites	Suspected	dsDNA	Human betaherpesvirus 5	3	Negative	67
P77	HBV	Ascites	Negative	Negative	Negative	0	Negative	47
P78	Unknown causes	Ascites	Positive	dsDNA	Human betaherpesvirus 7	17	Negative	29
				Bacteria/G+	Enterococcus hirae	30
P79	HBV	Pleural effusion	Positive	Bacteria/G-	Citrobacter freundii	137	Citrobacter braakii	4464
P80	HBV	Pleural effusion	Negative	Negative	Negative	0	Staphylococcus epidermidis	17
P81	HBV	Ascites	Positive	dsDNA	Hepatitis B virus	8	Negative	15
P82	Unknown causes	Ascites	Positive	Bacteria/G+	Aerococcus viridans	797	Staphylococcus aureus, Aeromonas sobria	12807
				Bacteria/G-	Aeromonas veronii	18209
P83	HBV	Ascites	Positive	Bacteria/G+	Streptococcus salivarius	762	Streptococcus salivarius subspecies	16655
				dsDNA	Human betaherpesvirus 5	1
P84	HBV	Ascites	Positive	Bacteria/G-	Aeromonas hydrophila	493140	Aeromonas hydrophila	23

## Sheet: Table S2
Table S2. Chi-square test of paired samples between mNGS and culture
	Culture (+)	Culture (-)	χ2	p
mNGS (+)	9	22	7.06	0.008
mNGS (-)	7	35

## Sheet: Table S3
Table S3. Treatment protocol adjustment, clinical outcomes, and coincidence in patients with positive or suspected bacterial detection
Patients number	mNGS results	Clinical diagnosis	Final diagnosis	Treatment protocol adjustment	Clinical outcomes	Coincidence between mNGS results and clinical findings
P3	Suspected	Suspected	SBP	Sulperazone+ciprofloxacin	Improved	Consistent
P5	Suspected	Suspected	SBP	Teicoplanin+sulperazone	Improved	Consistent
P8	Positive	SBP		Merropernan+linisazolide	Died	Uncertain
P10	Suspected	Suspected	SBP	Meropenem	Improved	Consistent
P11	Suspected	Suspected	SBP	Meropenem	Improved	Consistent
P16	Positive	Suspected	SBP	Moxifloxacin	Improved	Consistent
P18	Positive	Suspected	SBP	Sulperazone	Improved	Consistent
P22	Suspected	SBP		Unchanged	Improved	Inconsistent
P26	Suspected	Suspected	SBP	Meropenem	Improved	Consistent
P27	Positive	Suspected	SBP	moxifloxacin	Improved	Consistent
P29	Positive	SBP	SBP	Sulperazone+linezolid	Discharged	Uncertain
P29	Suspected		SBP	Sulperazone+linezolid	Discharged	Uncertain
P31	Suspected	Suspected		Clindamycin	Improved	Inconsistent
P34	Suspected	Suspected		Unchanged	Improved	Inconsistent
P35	Suspected	Suspected	SBP	Meropenem+linezolid	died	Uncertain
P36	Positive	SBP	SBP	Teicoplanin added	Improved	Consistent
P39	Suspected	Suspected	SBP	Moxifloxacin+sulperazone	Improved	Consistent
P42	Suspected	SBP		Tazocin	Improved	Inconsistent
P44	Positive	SBP		Unchanged	Improved	Consistent
P53	Positive	Suspected	SBP	Sulperazone+moxifloxacin	Improved	Consistent
P55	Suspected	Suspected	SBP	Meropenem	died	Uncertain
P57	Suspected	Suspected		Unchanged	Improved	Inconsistent
P61	Suspected	Suspected	SBP	Moxifloxacin+sulperazone	Improved	Consistent
P66	Suspected	Suspected	SBP	Levofloxacin+amoxicillin	Improved	Consistent
P67	Suspected	Suspected	SBP	Tiocycline	Discharged	Uncertain
P68	Positive	Suspected	SBP	Meropenem	Improved	Consistent
P73	Positive	SBP	SBP	Unchanged	Improved	Consistent
P78	Suspected	Suspected	SBP	Teicoplanin	Discharged	Uncertain
P79	Positive	SBP		Meropenem+moxifloxacin	Discharged	Uncertain
P82	Positive	SBP		Ornidazole+ceftazidime	Improved	Consistent
P83	Positive	SBP		Tazocin	Improved	Consistent
P84	Positive	SBP		Ceftazidime	Improved	Consistent

## Sheet: Table S4
Table S4. Chi-square test of paired samples between alcohol and other causes in ESLD patients
	Fungi (+)	Fungi (-)	χ2	p
Alcohol	5	6	6.758	0.009
Other causes	6	56

## Sheet: Table S5
Table S5. Treatment protocol adjustment, clinical outcomes, and coincidence in patients with positive or suspected fungi detection
Patients number	Causes of ESLD	mNGS results	Clinical diagnosis	Final diagnosis	Treatment protocol adjustment	Clinical outcomes	Coincidence between mNGS results and clinical findings
P1	Alcohol	Suspected	Suspected	Fungal peritonitis	Voriconazole	Improved	Consistent
P2	Alcohol	Suspected	Suspected	Fungal peritonitis	Caspofungin+posaconazole	Discharged	Uncertain
P8	HBV	Positive	Suspected	Fungal peritonitis	Voriconazole	Died	Uncertain
P20	Unknown causes	Suspected	Suspected	Fungal peritonitis	Fluconazol	Improved	Consistent
P28	Alcohol	Suspected	Suspected	Fungal peritonitis	Voriconazole	Improved	Consistent
P41	Autoimmunity	Positive	Fungal peritonitis		Fluconazol	Discharged	Consistent
P46	Alcohol	Positive	Suspected	Fungal peritonitis	Voriconazole+posaconazole	Improved	Consistent
P49	HCV	Positive	Suspected	Fungal peritonitis	AM Bison	Improved	Consistent
P60	HCV	Suspected	Suspected		Unchanged	Improved	Inconsistent
P67	Unknown causes	Positive	Suspected	Fungal peritonitis	Caspofungin	Discharged	Uncertain
P72	Alcohol	Positive	Fungal peritonitis		Caspofungin+teicoplanin	Died	Consistent
